# Supplementary material for: Information-Theoretic Analysis of the Dynamics of an Executable Biological Model
Source: PLoS One. 2013 Mar 19;8(3):e59303. doi: 10.1371/journal.pone.0059303 (PMC3602105; doi:10.1371/journal.pone.0059303)
Supplement: File S2 — Knockout simulations. Data files used for knockout simulation analysis. (ZIP) [file pone.0059303.s005.zip]

Archive with 3 entries (3 files):
- reformat_-CTLA4.zip
- reformat_-IFNg.zip
- reformat_-IL10.zip
