# Supplementary material for: Information-Theoretic Analysis of the Dynamics of an Executable Biological Model
Source: PLoS One. 2013 Mar 19;8(3):e59303. doi: 10.1371/journal.pone.0059303 (PMC3602105; doi:10.1371/journal.pone.0059303)
Supplement: File S3 — Cell population ratio simulations. Data files used for cell population ratio analysis. (ZIP) [file pone.0059303.s006.zip]

Archive with 5 entries (5 files):
- reformat_10_90.zip
- reformat_30_70.zip
- reformat_50_50.zip
- reformat_70_30.zip
- reformat_90_10.zip
