# Supplementary material for: Information-Theoretic Analysis of the Dynamics of an Executable Biological Model
Source: PLoS One. 2013 Mar 19;8(3):e59303. doi: 10.1371/journal.pone.0059303 (PMC3602105; doi:10.1371/journal.pone.0059303)
Supplement: File S5 — Partial knockout simulations. Data files used for partial knockout simulation analysis. (ZIP) [file pone.0059303.s008.zip]

Archive with 3 entries (3 files):
- reformat_IL10_25.zip
- reformat_IL10_50.zip
- reformat_IL10_75.zip
