# Supplementary material for: Information-Theoretic Analysis of the Dynamics of an Executable Biological Model
Source: PLoS One. 2013 Mar 19;8(3):e59303. doi: 10.1371/journal.pone.0059303 (PMC3602105; doi:10.1371/journal.pone.0059303)
Supplement: File S7 — Molecular features. Data files used to analyze only the molecular features. (ZIP) [file pone.0059303.s010.zip]

Archive with 1 entries (1 files):
- reformat_Mol_feature_10_90.zip
