# Supplementary material for: Information-Theoretic Analysis of the Dynamics of an Executable Biological Model
Source: PLoS One. 2013 Mar 19;8(3):e59303. doi: 10.1371/journal.pone.0059303 (PMC3602105; doi:10.1371/journal.pone.0059303)
Supplement: File S8 — Cellular and molecular data from the model. Data files with information from the model used to generate Figure 2. (ZIP) [file pone.0059303.s011.zip]

Archive with 11 entries (11 files):
- Cell_activated_Th1.mat
- Cell_activated_Treg.mat
- Cell_nTh.mat
- Cell_supressed_Th1.mat
- Cell_Th1.mat
- Cell_Treg.mat
- Mol_aCD3.mat
- Mol_HSP60.mat
- Mol_IFNg.mat
- Mol_IL10.mat
- Mol_TNFa.mat
